# Supplementary material for: Co-Occurrence of Wing Deformity and Impaired Mobility of Alates with Deformed Wing Virus in Solenopsis invicta Buren (Hymenoptera: Formicidae)
Source: Insects. 2023 Sep 27;14(10):788. doi: 10.3390/insects14100788 (PMC10607916; doi:10.3390/insects14100788)
Supplement: Supplementary file 1 [file insects-14-00788-s001.zip]

Archive with 1 entries (1 files):
- insects-2593642-supplementary.pdf
